# Supplementary material for: Impact of Increasing Lower Body Negative Pressure and Its Abrupt Release on Left Ventricular Hemodynamics in Anesthetized Pigs
Source: J Clin Med. 2022 Oct 3;11(19):5858. doi: 10.3390/jcm11195858 (PMC9571543; doi:10.3390/jcm11195858)
Supplement: Supplementary file 1 [file jcm-11-05858-s001.zip]

Archive with 1 entries (1 files):
- jcm-1898073-supplementary.xlsx
