# Supplementary material for: Impact of Increasing Lower Body Negative Pressure and Its Abrupt Release on Left Ventricular Hemodynamics in Anesthetized Pigs
Source: J Clin Med. 2022 Oct 3;11(19):5858. doi: 10.3390/jcm11195858 (PMC9571543; doi:10.3390/jcm11195858)
Supplement: Supplementary file 1 [file jcm-11-05858-s001.zip › jcm-1898073-supplementary.xlsx]

## Sheet: Table S1
	Position 1								Position 2									Position 3									Dobutamin											Position 1								Position 2
Mean	Baseline		minus 15 mmHg	minus 30 mmHg	minus 45mmHg	bef. Rec.	Rec.	after Rec.		Baseline		minus 15 mmHg	minus 30 mmHg	minus 45 mmHg	bef. Rec.	rec.	aft. Rec.		Baseline		minus 15 mmHg	minus 30 mmHg	minus 45 mmHg	bef. Rec.	rec.	aft. Rec.		Baseline		minus 15 mmHg	minus 30 mmHg	minus 45 mmHg	bef. Rec.	rec.	aft. Rec.		SEM	Baseline		minus 15 mmHg	minus 30 mmHg	minus 45mmHg	bef. Rec.	Rec.	after Rec.		Baseline		minus 15 mmHg
n	7		6	5	2	7	7	6		7		7	6	5	6	6	6		6		6	6	6	5	5	5		5		5	5	5	3	3	3		Temp
HR	93.2906		97.3441	87.5884	85.6845	88.6149	94.1829	97.7682		95.3751		93.4762	94.1848	97.8641	103.957	104.945	108.258		92.7997		90.0411	88.0293	88.4117	94.231	95.6618	93.5496		113.123		118.543	121.188	114.295	109.983	111.456	112.92		HR	4.41979		2.76849	4.38692	5.36447	4.54441	3.64945	3.40734		7.44523		8.14115
SV	67.8101		47.7926	31.8777	37.0553	30.6534	53.6001	65.2058		67.6501		59.2989	45.302	40.4855	29.6432	40.3673	50.9163		67.3545		63.0367	58.654	49.9426	43.8514	58.4138	64.9264		69.0704		64.6095	44.3422	34.3631	34.3684	58.244	70.2367		SV	4.72949		7.29373	8.51527	7.71966	5.58582	6.51277	5.04528		5.9716		3.51291
CO	6.27031		4.5866	2.76833	3.25605	2.6944	5.01363	6.36465		6.35714		5.46663	4.22426	3.80096	3.18702	4.30852	5.5335		6.12335		5.58052	5.1339	4.33053	4.01816	5.45954	5.82702		7.30321		7.24453	4.51112	3.20895	3.02233	5.99207	7.711		CO	0.437107		0.656138	0.77057	0.858392	0.511418	0.59314	0.530708		0.474489		0.424804
Ves	67.6982		46.3183	41.0909	66.3935	45.7044	59.3651	65.93		72.986		68.8652	66.206	55.0908	37.3867	64.2287	75.4235		72.9206		67.6033	62.6258	52.2022	45.3641	52.3286	63.1524		52.971		51.2885	48.4187	40.8193	31.8542	34.7677	45.4333		Ves	6.41225		8.22365	11.7889	23.716	19.6276	10.3704	5.95245		2.80351		6.7393
Ved	135.509		94.1107	72.9693	103.448	76.3587	112.967	131.135		140.638		128.163	111.51	95.5766	67.0298	104.594	126.338		140.275		130.639	121.279	102.144	89.215	110.742	128.08		121.253		115.897	92.7616	75.1838	66.2209	93.0107	115.67		Ved	8.03498		8.77578	11.0536	15.9962	19.0888	14.0438	9.41603		6.95749		8.90152
EF	50.3736		50.8699	44.2988	40.0438	48.6874	48.8799	49.987		47.7879		46.9035	39.9023	39.9865	44.0372	37.4913	38.8653		48.5103		49.207	51.104	53.167	53.4328	55.4236	52.629		55.2406		56.0179	50.8595	39.458	41.528	59.4903	58.0987		EF	2.71769		6.00138	10.8145	13.6364	9.75154	4.22045	2.15189		1.99691		2.25009
Pes	92.8485		69.7185	35.5643	27.262	29.6244	53.6309	70.1825		98.7786		89.6779	74.1883	65.4294	40.6153	66.9863	82.0053		102.625		91.2961	89.5088	77.9047	60.9302	74.0518	84.2836		119.208		97.4393	79.0982	62.5288	52.3837	72.5313	91.4527		Pes	5.83334		9.054	6.56756	8.19466	3.28962	3.63553	5.08639		7.82821		8.47116
Ped	15.2713		7.45096	0.03008	4.5326	1.17633	11.8273	13.5313		16.3276		11.2233	8.29663	5.29654	3.41125	14.8136	16.9034		18.0813		14.1572	11.1583	6.55584	5.94766	13.4735	14.6211		19.6947		11.5373	7.22872	1.7692	-0.3529	11.6135	15.0738		Ped	1.61271		1.60058	1.18129	0.0737512	1.6636	1.19224	1.3067		2.51071		2.23751
Pmax	99.3345		75.8638	41.167	33.1638	34.8454	61.8739	80.6532		105.634		96.1836	79.2032	70.8073	46.639	74.4307	91.3437		108.495		100.225	94.3487	82.7003	67.532	79.6166	89.926		128.57		109.643	89.503	67.994	59.625	82.466	100.96		Pmax	5.67215		9.47214	8.21507	11.6374	3.65304	3.7969	4.40581		7.73748		8.10136
dPdtMax	1831.61		1767.47	768.506	589.925	617.99	1051.77	1473.98		1982.35		2121.31	1665.46	1664.07	1151.28	1461.44	1770.15		2060.14		2043.32	1989.88	1896.34	1593.26	1641.02	1673.66		4372.91		3937.49	3168.15	2556.79	2211.4	2465.57	3258		dPdtMax	194.957		310.441	188.058	178.675	80.618	115.69	157.255		197.053		255.088
dPdtMin	-1659.41		-1092.47	-559.152	-476.222	-394.016	-627.32	-1084.55		-1770.27		-1619.15	-1364.17	-1160.63	-640.025	-959.538	-1379.57		-1758.28		-1691.26	-1559.39	-1298.93	-909.256	-1106.1	-1373.88		-2561.53		-2039.08	-1557.07	-1072.63	-793.39	-1070.24	-1626.87		dPdtMin	144.534		208.297	165.414	239.711	38.1811	61.6793	135.516		164.824		185.198
SW	5550.02		3230.23	1349.59	1190.58	865.744	2758.07	4419.28		6137.57		5143.54	3792.4	3240.19	1343.96	2934.12	4335.73		6636.85		5728.04	5152.51	4042.17	2858.76	4111.86	5039.68		8489.38		6791.03	4697.19	3526.01	3104.61	4874.47	6524		SW	598.318		758.547	631.708	635.88	191.678	422.693	536.757		834.131		650.911
Tau	43.323		56.4429	76.9009	60.053	61.9789	51.111	47.9642		45.0897		48.1682	48.74	60.6962	56.3882	47.3865	46.3317		48.7467		48.22	50.4281	53.8593	58.0742	51.39	49.4416		38.588		42.4594	47.261	50.8442	55.0463	49.033	41.836		Tau	2.61753		6.43735	16.3201	20.8809	12.4258	5.13021	3.78898		2.00261		3.30368
PHT	28.2496		30.516	32.463	31.4697	28.5961	39.327	32.5323		28.6364		28.3662	25.4278	27.6597	22.2896	34.8332	30.5213		30.3844		29.0534	29.6634	29.8321	30.4548	32.2998	30.9358		23.2288		23.0935	22.8666	18.7023	16.3893	27.6763	23.445		PHT	1.50309		2.6795	6.19842	11.1258	10.1642	3.55864	2.15412		1.5747		2.15915
tdia-ES	0.340107		0.394292	0.505	0.538125	0.502414	0.417271	0.331867		0.348471		0.389671	0.430225	0.43584	0.423283	0.371067	0.312783		0.3676		0.392908	0.405542	0.433733	0.41424	0.37114	0.35968		0.37967		0.3768	0.4106	0.42672	0.4492	0.408133	0.378567		tdia-ES	0.0322577		0.0187447	0.0322189	0.0954417	0.0320572	0.0147216	0.0116925		0.0389494		0.0357616
tdia-dPdt	0.312036		0.321658	0.4339	0.4952	0.414486	0.3379	0.297		0.317893		0.353657	0.364792	0.36354	0.324233	0.2849	0.26515		0.334942		0.359142	0.370783	0.382117	0.35484	0.31742	0.3278		0.33483		0.33732	0.34783	0.37405	0.383567	0.341633	0.3204		tdia-dPdt	0.0322539		0.0174602	0.0358431	0.0956715	0.0247136	0.0117393	0.0116201		0.0400562		0.0381027
tdiaES/tau	8.39692		7.52851	7.85792	10.3609	9.1729	8.67311	7.3497		7.92822		7.41865	9.38403	7.86254	7.85765	7.76781	6.74334		7.58695		8.12858	7.99298	8.27605	7.24507	7.33063	7.24273		10.0662		8.68676	8.6351	8.82519	8.75729	9.09942	9.1329		tdiaES/tau	1.20247		0.905696	1.33553	2.01326	1.29546	0.73382	0.882315		1.10714		0.698522
tdiaDP/tau	7.7138		6.18763	6.70927	9.41464	7.47058	7.05142	6.56991		7.25704		6.60857	7.99489	6.5785	6.00106	5.97266	5.72176		6.90264		7.42794	7.30202	7.32021	6.21289	6.22197	6.5845		8.85226		7.79859	7.22026	7.61184	7.31	7.47641	7.73511		tdiaDP/tau	1.16044		0.904834	1.21396	1.68042	0.987191	0.645446	0.831179		1.12208		0.716435
mAOP	90.5714		71.4	33.6	21.5	23.7143	41.7143	63.1667		97		88	73.5	76.5	40.1667	58.5	80.6667		103.833		94.8333	87.3333	75.5	61.6	73.4	84.6		118		97.4	76.6	68	47	59.6667	80.3333		mAOP	6.16583		6.12927	5.50345	10.9602	2.79733	2.60858	4.63331		8.33658		8.97389
mPAP	23.4		21.5	14.3333	10.5	13.8	21.4	22.75		22		18.8	16.25	17.3333	13.25	21.5	22		23.8		21	20	18	16	21	21.3333		22.5		21	19.75	18.6667	22.5	26.5	26		mPAP	2.24499		2.75	0.981307	3.18198	1.72974	1.73436	2.90205		2.10903		2.28736
mZVD	8.71429		4.16667	1.4	1	2	9.42857	9		9.14286		5.71429	3.66667	3	1	9.5	8.33333		10.3333		8.66667	8	6.16667	5.8	10.2	10		8.2		5.4	3.2	1.25	1.66667	11.3333	9.33333		mZVD	1.21938		1.14058	1.80222	2.82843	1.29363	1.65193	1.08012		1.839		1.71088
Ea	1.41068		1.64906	1.52663	0.704742	1.5532	1.09685	1.08937		1.49221		1.51784	1.58441	1.68994	1.39083	2.18234	2.06929		1.60241		1.4745	1.52939	1.58226	1.38471	1.29651	1.34015		1.91257		1.62862	1.82871	2.03975	2.15275	1.482	1.66114		Ea	0.122878		0.310531	0.430019	0.0743292	0.422955	0.12776	0.0611055		0.114498		0.169466
LV-CPO	1.27935		0.758724	0.249828	0.196943	0.129655	0.46668	0.901937		1.40827		1.13608	0.824861	0.680498	0.372604	0.705876	1.12082		1.40762		1.17451	1.00447	0.729493	0.5713	0.880671	1.0906		1.89133		1.51074	0.796776	0.554984	0.457364	0.838364	1.33214		LV-CPO	0.14773		0.133206	0.0981194	0.120049	0.0323116	0.0666366	0.114067		0.226997		0.215166
RV-CPO	0.317972		0.24115	0.109679	0.0879186	0.0792424	0.249871	0.321037		0.331187		0.266127	0.191566	0.198748	0.131015	0.24847	0.325553		0.324997		0.27106	0.246036	0.192438	0.161197	0.265934	0.277365		0.36061		0.341117	0.206433	0.155204	0.168605	0.424627	0.572149		RV-CPO	0.0229754		0.0409518	0.0294876	0.0429574	0.00681774	0.0187831	0.0313453		0.0480803		0.0439007
SVR	13.1957		16.8351	14.3705	5.78303	11.6245	7.07134	8.68607		14.0746		14.8844	16.192	12.6372	12.8935	14.036	16.4727		16.0353		15.9577	15.8961	16.5146	13.8166	11.7108	12.862		16.5857		15.4223	17.1329	14.0476	17.8541	9.31424	12.8867		SVR	1.05076		2.83536	2.93983	0.972841	2.36074	0.970512	0.751577		0.615677		1.67991
PVR	3.88985		3.94101	4.10755	3.14693	5.36823	4.04768	3.50778		3.66857		3.3682	4.26683	4.47925	4.63746	6.7692	5.36945		4.08998		3.91177	3.89607	3.98812	4.11745	3.90348	3.79667		3.50399		3.52704	4.64052	3.14844	3.34957	3.99044	2.6209		PVR	0.514739		0.633491	0.608843	0.147627	1.37083	0.851591	0.733919		0.281496		0.356758
SW/sek	8576.78		5131.87	1982.94	1813.94	1129.1	4286.26	7147.24		9621.11		7987.28	6037.2	5182.97	2686.56	5740.84	8405.55		9946.45		8337.05	7400	5676.86	4305.85	6395.73	7502.58		14916.4		11746.7	7004.56	5137.6	4454.38	7914.54	11421.1		SW/sek	898.922		1166.28	951.628	1014.53	278.646	620.805	857.443		1268.27		1264.4
RR	0.650666		0.619137	0.693131	0.705776	0.712422	0.643571	0.618184		0.650866		0.642841	0.672264	0.669594	0.61068	0.600989	0.577935		0.672318		0.695648	0.705523	0.700629	0.655845	0.643461	0.66549		0.589929		0.573373	0.571003	0.57222	0.58046	0.562049	0.562332		RR	0.0329966		0.0162375	0.0325235	0.0441867	0.0274536	0.0241028	0.0214904		0.0460281		0.0470418
dia%ES	51.6718		63.7905	72.8335	75.1416	74.7706	64.9729	53.7776		52.5328		56.7868	62.9913	66.2407	67.7687	60.4939	53.3272		53.4241		55.1441	56.2972	61.1863	62.5098	57.7444	53.641		62.1155		64.2124	71.9664	75.8776	79.0274	73.4332	67.6536		dia%ES	2.2754		2.83783	2.86383	8.81854	1.90859	1.48214	1.34132		2.83492		2.47044
dia%dP	47.3458		51.789	62.5711	69.0075	61.7548	52.6252	48.0914		47.7049		50.3434	53.1682	52.6711	52.3031	46.6631	45.3394		48.4543		50.0427	51.2302	53.5063	53.3773	48.6442	48.4679		54.488		56.919	59.0532	65.1558	66.5941	61.0734	56.688		dia%dP	2.38788		1.88806	3.86238	9.23514	2.64666	1.24144	1.33569		3.27645		2.80298
ESPVRm	1.65763		2.42746	0.89568	1.24366					2.33006		2.22685	1.61071	2.17626					1.68839		1.91089	2.04803	2.06019					2.68283		3.07645	2.90249	2.32541					ESPVRm	0.298786		0.82911	0	0	#DIV/0!	#DIV/0!	#DIV/0!		0.366395		0.756234
ESPVRn	-6.50169		-18.2126	54.6354	10.7368					-65.3819		-33.198	-24.4634	-34.1428					-3.74621		-24.6834	-29.5875	-15.861					-40.0194		-61.2987	-74.8175	-49.1644					ESPVRn	16.3524		26.543	0	0	#DIV/0!	#DIV/0!	#DIV/0!		12.3795		20.0553
ESPVRr	0.877138		0.855021	0.834538	0.864775					0.903491		0.88268	0.896475	0.835514					0.755614		0.693839	0.794944	0.779819					0.958649		0.96548	0.551397	0.720582					ESPVRr	0.0480977		0.0414906	0	0	#DIV/0!	#DIV/0!	#DIV/0!		0.0216468		0.0484448
VPes100	69.9839		57.3573	50.6482	71.7744					72.3202		73.7121	75.1372	69.2152					60.8155		65.8612	60.9809	49.2259					48.8324		53.7925	60.7794	55.9619					VPes100	9.93457		11.7088	0	0	#DIV/0!	#DIV/0!	#DIV/0!		6.92287		9.01435
dPn/Pesm	-10.3031		-15.1574	-18.3613	-20.9332					-9.62976		-13.9042	-12.2619	-17.5031					-9.28714		-11.5868	-11.9765	-15.3882					-14.5234		-18.6361	-16.5359	-15.325					dPn/Pesm	0.856948		0.542102	0	0	#DIV/0!	#DIV/0!	#DIV/0!		1.72329		1.19756
dPn/Pesn	-632.411		-62.16	-46.5934	97.9278					-840.173		-237.929	-480.398	-30.2613					-944.143		-681.735	-611.339	-160.758					-839.368		-373.897	-164.352	51.7265					dPn/Pesn	121.754		110.325	0	0	#DIV/0!	#DIV/0!	#DIV/0!		240.425		121.227
dPn/Pesr	-0.924556		-0.914292	-0.976053	-0.775537					-0.880699		-0.954786	-0.895896	-0.944689					-0.734623		-0.909376	-0.824167	-0.888731					-0.830612		-0.937729	-0.967232	-0.778411					dPn/Pesr	0.0169867		0.048535	0	0	#DIV/0!	#DIV/0!	#DIV/0!		0.0342332		0.0134291
dPn/Pes100	-1662.72		-1577.9	-1882.73	-1995.39					-1803.15		-1628.35	-1706.59	-1780.58					-1872.86		-1840.41	-1808.99	-1699.58					-2291.71		-2237.51	-1817.94	-1480.78					dPn/Pes100	114.508		99.6196	0	0	#DIV/0!	#DIV/0!	#DIV/0!		184.143		103.962
tau/Pesm	0.264172		0.0206255	0.0374957	-0.213881					0.265886		0.12659	0.282838	-0.110384					0.261776		0.13879	0.0743867	0.129281					0.054438		-0.0130929	0.0541753	0.467523					tau/Pesm	0.0751455		0.0659491	0	0	#DIV/0!	#DIV/0!	#DIV/0!		0.113538		0.0665727
tau/Pesn	21.0898		52.0483	36.8978	54.301					18.6639		41.5871	33.7724	60.6604					18.9669		33.6993	43.6828	42.866					31.2606		42.8215	50.7917	54.2004					tau/Pesn	7.41423		9.89451	0	0	#DIV/0!	#DIV/0!	#DIV/0!		11.0929		7.11013
tau/Pesr	0.748574		0.183499	0.321884	-0.391654					0.719178		0.466642	0.521125	0.153166					0.876682		0.66009	0.43449	0.289462					0.148965		-0.0951161	-0.454452	0.0426949					tau/Pesr	0.0985796		0.21532	0	0	#DIV/0!	#DIV/0!	#DIV/0!		0.179325		0.187561
tau/Pes100	47.507		54.1109	40.6474	32.9129					45.2524		54.2461	62.0562	49.622					45.1444		47.5784	51.1214	55.794					36.7044		41.5123	56.2092	100.953					tau/Pes100	3.03472		5.04665	0	0	#DIV/0!	#DIV/0!	#DIV/0!		6.13534		3.46443
linEDPVRm	0.398122		0.205119	0.133688	0.153599					0.561118		0.364185	0.400887	0.291431					0.652257		0.470311	0.48042	0.277918					0.553316		0.599434	0.367275	0.660358					linEDPVRm	0.0299644		0.0731052	0	0	#DIV/0!	#DIV/0!	#DIV/0!		0.147862		0.0898829
linEDPVRn	-39.9027		-10.3067	-7.78461	-10.3343					-57.6361		-38.2067	-38.5792	-17.4172					-62.3826		-42.349	-44.873	-17.2264					-45.6174		-53.7098	-24.9044	-64.2999					linEDPVRn	3.32918		8.18636	0	0	#DIV/0!	#DIV/0!	#DIV/0!		13.717		15.6416
linEDPVRr	0.786702		0.69709	0.798876	0.554451					0.619604		0.725595	0.700216	0.60168					0.728964		0.629661	0.768315	0.570228					0.70972		0.719843	0.821964	0.411326					linEDPVRr	0.0549749		0.0406206	0	0	#DIV/0!	#DIV/0!	#DIV/0!		0.0468995		0.0461949
linVPed15	140.375		141.621	170.431	164.938					165.102		139.828	137.746	166.854					126.306		137.027	127.165	143.981					112.816		117.228	111.323	162.113					linVPed15	9.21696		28.0264	0	0	#DIV/0!	#DIV/0!	#DIV/0!		8.71543		12.4462
EDPVRa	0.463966		2.89638	0.153215	0.000916068					0.948336		1.02332	0.469922	1.00249					0.973278		0.864572	1.45269	0.820417					1.32719		0.344697	1.53639	0.0805333					EDPVRa	0.0980827		1.59861	0	0	#DIV/0!	#DIV/0!	#DIV/0!		0.120679		0.670807
EDPVRb	0.0274329		0.0277741	0.0363819	0.092816					0.024283		0.0487006	0.0561981	0.0336324					0.0298544		0.0296429	0.0435234	0.0618577					0.0295619		0.042576	0.0489317	0.0816695					EDPVRb	0.00331972		0.00901499	0	0	#DIV/0!	#DIV/0!	#DIV/0!		0.00507573		0.0152022
EDPVRc	0		0	0	0					0		0	0	0					0		0	0	0					0		0	0	0					EDPVRc	0		0	0	0	#DIV/0!	#DIV/0!	#DIV/0!		0		0
EDPVRr	0.796348		0.708245	0.843566	0.736138					0.621494		0.75095	0.680209	0.606072					0.733595		0.640782	0.786109	0.607845					0.686777		0.715051	0.835225	0.475449					EDPVRr	0.0558816		0.037114	0	0	#DIV/0!	#DIV/0!	#DIV/0!		0.0518176		0.0454878
VPed6	104.468		45.2642	100.81	94.6731					96.0985		95.1572	99.4589	91.6544					87.1373		95.1108	86.0381	86.3128					73.7058		93.2453	67.6508	118.214					VPed6	7.80968		36.495	0	0	#DIV/0!	#DIV/0!	#DIV/0!		9.79369		17.391
VPed8	115.683		69.0771	108.718	97.7726					111.627		105.344	107.315	104.729					98.0068		106.29	96.5408	93.9027					85.0504		100.69	80.2051	124.521					VPed8	8.39165		27.3216	0	0	#DIV/0!	#DIV/0!	#DIV/0!		9.70556		15.2213
VPed10	124.381		87.5479	114.851	100.177					123.672		113.245	113.408	114.87					106.438		114.961	104.687	99.7899					93.85		106.465	89.9429	129.413					VPed10	8.88966		20.9577	0	0	#DIV/0!	#DIV/0!	#DIV/0!		9.72185		13.7556
VPed12	131.489		102.64	119.862	102.141					133.514		119.701	118.387	123.156					113.327		122.046	111.343	104.6					101.04		111.184	97.8994	133.41					VPed12	9.32182		16.8351	0	0	#DIV/0!	#DIV/0!	#DIV/0!		9.78993		12.7502
VPed14	137.498		115.399	124.099	103.802					141.835		125.159	122.597	130.162					119.151		128.036	116.971	108.667					107.119		115.173	104.626	136.79					VPed14	9.70252		14.7821	0	0	#DIV/0!	#DIV/0!	#DIV/0!		9.88517		12.0701
VPed16	142.703		126.453	127.77	105.241					149.043		129.887	126.243	136.231					124.196		133.225	121.846	112.19					112.384		118.629	110.454	139.717					VPed16	10.0423		14.5522	0	0	#DIV/0!	#DIV/0!	#DIV/0!		9.99477		11.6296
VPed18	147.294		136.202	131.007	106.51					155.4		134.058	129.46	141.584					128.646		137.802	126.146	115.297					117.029		121.677	115.594	142.299					VPed18	10.349		15.619	0	0	#DIV/0!	#DIV/0!	#DIV/0!		10.1117		11.3695
VPed20	151.402		144.923	133.903	107.645					161.088		137.789	132.337	146.372					132.627		141.897	129.993	118.077					121.184		124.404	120.191	144.609					VPed20	10.6284		17.4078	0	0	#DIV/0!	#DIV/0!	#DIV/0!		10.2317		11.246
VPed22	155.117		152.813	136.523	108.672					166.232		141.164	134.939	150.704					136.228		145.6	133.472	120.592					124.942		126.87	124.351	146.699					VPed22	10.8849		19.5221	0	0	#DIV/0!	#DIV/0!	#DIV/0!		10.3525		11.2263
VPed24	158.509		160.015	138.914	109.609					170.929		144.245	137.315	154.658					139.516		148.982	136.649	122.887					128.374		129.122	128.148	148.606					VPed24	11.1221		21.7447	0	0	#DIV/0!	#DIV/0!	#DIV/0!		10.4726		11.2852
VPed26	161.629		166.641	141.114	110.471					175.25		147.079	139.501	158.296					142.54		152.092	139.571	124.999					131.53		131.194	131.641	150.361					VPed26	11.3425		23.9673	0	0	#DIV/0!	#DIV/0!	#DIV/0!		10.5909		11.4031
VPed28	164.518		172.775	143.151	111.27					179.25		149.703	141.525	161.664					145.34		154.972	142.277	126.954					134.452		133.112	134.875	151.986					VPed28	11.5484		26.1384	0	0	#DIV/0!	#DIV/0!	#DIV/0!		10.707		11.565
VPed30	167.207		178.486	145.048	112.013					182.974		152.146	143.409	164.799					147.947		157.653	144.795	128.775					137.173		134.897	137.886	153.498					VPed30	11.7417		28.2349	0	0	#DIV/0!	#DIV/0!	#DIV/0!		10.8206		11.7597
VPes60	41.073		34.6828	5.98941	39.6114					52.0084		47.6016	47.488	48.5591					36.7875		39.7092	37.3813	26.3395					30.3241		37.6816	47.987	59.1182					VPes60	8.75058		10.8087	0	0	#DIV/0!	#DIV/0!	#DIV/0!		4.36995		8.05343
VPes70	48.3007		40.3515	17.1541	47.6521					57.0864		54.1292	54.4003	53.7231					42.7945		46.2472	43.2812	32.0611					34.9512		41.7094	51.1851	66.3591					VPes70	8.81894		10.9268	0	0	#DIV/0!	#DIV/0!	#DIV/0!		4.96275		8.06777
VPes80	55.5284		46.0201	28.3188	55.6929					62.1643		60.6569	61.3126	58.8871					48.8015		52.7852	49.1811	37.7827					39.5782		45.7371	54.3832	73.6001					VPes80	9.04772		11.1189	0	0	#DIV/0!	#DIV/0!	#DIV/0!		5.59267		8.24011
VPes90	62.7562		51.6887	39.4835	63.7336					67.2422		67.1845	68.2249	64.0511					54.8085		59.3232	55.081	43.5043					44.2053		49.7648	57.5813	80.841					VPes90	9.42524		11.3811	0	0	#DIV/0!	#DIV/0!	#DIV/0!		6.24849		8.56091
VPes100	69.9839		57.3573	50.6482	71.7744					72.3202		73.7121	75.1372	69.2152					60.8155		65.8612	60.9809	49.2259					48.8324		53.7925	60.7794	88.082					VPes100	9.93457		11.7088	0	0	#DIV/0!	#DIV/0!	#DIV/0!		6.92287		9.01435
VPes110	77.2116		63.0259	61.8129	79.8152					77.3981		80.2397	82.0495	74.3792					66.8226		72.3993	66.8808	54.9475					53.4595		57.8203	63.9775	95.3229					VPes110	10.5566		12.0966	0	0	#DIV/0!	#DIV/0!	#DIV/0!		7.61087		9.5816
VPes120	84.4394		68.6946	72.9776	87.8559					82.476		86.7673	88.9618	79.5432					72.8296		78.9373	72.7807	60.6691					58.0866		61.848	67.1755	102.564					VPes120	11.2728		12.5391	0	0	#DIV/0!	#DIV/0!	#DIV/0!		8.30911		10.2438
EDV-Check	-3.60195		2.90617	-17.435	-10.5746					19.4883		12.3518	2.31479	11.6687					11.5986		1.94908	3.88355	5.14774					-1.99124		5.08397	#DIV/0!	#DIV/0!					EDV-Check	2.32124		4.05387	0	0	#DIV/0!	#DIV/0!	#DIV/0!		4.00255		7.2661
ESV-Check	5.08503		-2.47272	8.27043	10.2481					2.13179		3.02995	2.67909	6.18256					9.31606		4.6763	2.03546	4.47501					3.27588		4.05526	1.41858	6.45718					ESV-Check	1.66496		3.14472	0	0	#DIV/0!	#DIV/0!	#DIV/0!		2.50575		2.23158
PVA	6438.47		4124.43	1633.53	1420.26	1276.81	3788.76	5362.52		7148.51		5456.72	5412.2	4046.56	1570.9	3922.47	5168.9		7901.68		6592.83	6370.77	5226.55	3466.1	5250.52	5843.54		9796.54		7855.94	5665.82	4296.46	3739.76	5793.73	7695.6		PVA	773.39		944.03	706.347	729.412	271.821	531.376	741.841		943.951		645.219
PE	914.777		894.202	283.937	229.682	411.047	1030.68	943.23		1010.94		912.308	1203.27	806.362	226.943	988.352	833.163		1434.51		864.774	1218.25	1184.37	607.338	1138.63	803.852		1002.16		1064.85	968.525	770.476	485.922	477.875	409.88		PE	100.835		202.215	76.3634	93.5382	175.54	203.437	280.951		137.908		147.534
PER (s)	-692.734		-604.72	-436.553	-557.197	-594.574	-661.48	-661.308		-664.949		-663.96	-593.999	-461.626	-495.63	-635.642	-773.475		-937.383		-762.609	-631.199	-633.572	-542.332	-606.748	-614.74		-788.635		-835.017	-619.874	-530.867	-591.807	-862.57	-1035.29		PER (s)	121.717		122.254	70.4316	74.3859	117.702	101.501	90.8066		125.126		123.378
PFR (d)	884.43		569.672	387.869	590.24	466.699	728.509	828.065		1018.44		851.766	832.77	674.384	497.75	842.05	1012.25		1184.81		936.872	847.202	757.437	630.248	813.494	943.412		836.771		784.919	601.096	400.823	500.307	747.373	968.533		PFR (d)	140.185		100.72	95.9703	63.5618	93.5845	116.17	100.147		146.241		102.295
Pmin	5.51356		0.3025	-3.55291	-1.8174	-3.18261	5.74986	6.07913		5.51201		0.871636	-0.653883	-2.42908	-4.32037	5.06607	5.03438		5.61697		2.71038	1.78822	-0.184142	-1.40042	3.70888	4.06592		1.85549		-2.08601	-3.76578	-5.86315	-7.78023	2.08963	0.647933		Pmin	0.689846		0.76475	1.01183	0.744018	1.69841	0.630028	0.463995		1.17579		1.02531
SB-Ees	3.01267	#DIV/0!	2.71146	1.79304	0.72935	0.7343	1.87877	3.03735		3.09052		3.04467	2.8235	2.69458	2.25433	3.3182	3.01467		3.3617		3.63776	3.45987	2.99764	2.38138	2.55376	2.86914		14.9763		3.3756	3.12693	1.93533	1.879	1.58467	3.27803		SB-Ees	0.378086		0.606997	0.798984	0.51191	0.818594	0.557015	0.935633		0.305069		0.441514
CWE	0.854509	#DIV/0!	0.778127	0.727152	0.800901	0.684108	0.726667	0.840172		0.85463		0.946734	0.647921	0.723226	0.762146	0.670136	0.783895		0.840218		0.866461	0.813603	0.788482	0.836386	0.797074	0.874693		0.864067		0.86127	0.847255	0.799564	0.752854	0.778826	0.816505		CWE	0.105071		0.0216216	0.0578102	0.036397	0.0882675	0.0344017	0.0302528		0.152666		0.103838
Ea/Ees	0.982622		0.697964	1.06476	0.651189	#DIV/0!	#DIV/0!	#DIV/0!		0.701906		0.730292	1.07824	0.799544	#DIV/0!	#DIV/0!	#DIV/0!		1.02936		0.982907	0.847927	0.869814	#DIV/0!	#DIV/0!	#DIV/0!		0.846763		0.548578	0.588301	1.10782	#DIV/0!	#DIV/0!	#DIV/0!		Ea/Ees	0.169434		0.111309	0	0	#DIV/0!	#DIV/0!	#DIV/0!		0.0594252		0.199747
Ea/SB-Ees	0.501084		0.670074	0.54378	0.557256	0.448929	1.07567	0.522055		0.495925		0.451405	0.603398	0.635802	0.721524	0.683709	0.69431		0.516879		0.43877	0.494864	0.568726	0.6593	0.562492	0.520676		0.367567		0.533708	0.634057	1.27043	1.1149	1.26031	0.561875		Ea/SB-Ees	0.0443245		0.0735217	0.142794	0	0.122744	0.328729	0.0943391		0.0384501		0.0811536
Pmin/PFR	0.00718074		-0.000660364	-0.0168795	-0.00287426	-0.0160895	0.0103685	0.00781364		0.00574317		0.0010698	-0.00108329	-0.00411934	-0.0080283	0.00761334	0.00554943		0.0052135		0.00338927	0.00204767	-0.000946597	-0.0027329	0.00483265	0.00447797		0.00257594		-0.00289182	-0.0101402	-0.0356998	-0.0519794	0.0048871	0.0012274		Pmin/PFR	0.00131989		0.00119106	0.0077131	0.000951011	0.0071264	0.00247158	0.000791379		0.00145027		0.00142585
Pmin/Ved	0.0417203		0.000543152	-0.0646809	-0.0207865	-0.0785797	0.058361	0.0467492		0.039179		0.00479544	-0.0101625	-0.0422349	-0.0656258	0.0507459	0.0412105		0.0402585		0.0209133	0.0141019	-0.00586371	-0.0194022	0.0355441	0.0326827		0.015321		-0.0279248	-0.128749	-0.374661	-0.599989	0.0290297	0.00425718		Pmin/Ved	0.0050166		0.0091182	0.0250576	0.0104064	0.023441	0.0101159	0.00261148		0.00769468		0.00887129
[truncated: 19 more columns]
